# Supplementary material for: Therapy-Induced Senescent/Polyploid Cancer Cells Undergo Atypical Divisions Associated with Altered Expression of Meiosis, Spermatogenesis and EMT Genes
Source: Int J Mol Sci. 2022 Jul 27;23(15):8288. doi: 10.3390/ijms23158288 (PMC9368617; doi:10.3390/ijms23158288)
Supplement: Supplementary file 1 [file ijms-23-08288-s001.zip]

Archive with 1 entries (1 files):
- ijms-1764668-supplementary.pdf
